# Supplementary material for: Evaluation of Quantitative Computed Tomography Indices in Patients with Pneumonia and Acute Respiratory Failure in the Intensive Care Unit (ICU)
Source: Diagnostics (Basel). 2026 Feb 26;16(5):685. doi: 10.3390/diagnostics16050685 (PMC12984187; doi:10.3390/diagnostics16050685)
Supplement: Supplementary file 1 [file diagnostics-16-00685-s001.zip]

Archive with 6 entries (6 files):
- Suplemantary Table 1 Baseline Characteristics .pdf
- Suplemantary Table 2 Etiological Agents of  Pneumonia first stage.pdf
- Suplemantary Table 3 Laboratory Values.pdf
- Suplemantary Table 4 Quantitative CT Indices for First Stage.pdf
- Suplemantary Table 5 Etiological Agents of  Pneumonia second stage.pdf
- Suplemantary Table 6 Laboratory Values for second stage.pdf
